# Supplementary material for: Evaluating a Targeted Cancer Therapy Approach Mediated by RNA trans-Splicing In Vitro and in a Xenograft Model for Epidermolysis Bullosa-Associated Skin Cancer
Source: Int J Mol Sci. 2022 Jan 5;23(1):575. doi: 10.3390/ijms23010575 (PMC8745581; doi:10.3390/ijms23010575)
Supplement: Supplementary file 1 [file ijms-23-00575-s001.zip]

Archive with 1 entries (1 files):
- ijms-1461829-supplementary.pdf
